# Supplementary material for: Perioperative Cerebral Protection and Monitoring of Acute Stanford Type A Aortic Dissection: A Retrospective Cohort Study
Source: J Cardiovasc Dev Dis. 2025 Dec 24;13(1):12. doi: 10.3390/jcdd13010012 (PMC12841893; doi:10.3390/jcdd13010012)
Supplement: Supplementary file 1 [file jcdd-13-00012-s001.zip › Sup Table S1-4.xlsx]

## Sheet: Sup Table 1
Supplementary Table 1: The basic data and surgical information.
	Hemi-Arch (N=127)	Total-Arch (N=244)	Arch-Stent (N=248)	P-value
Diabetes, n	4 (3.1%)	6 (2.5%)	12 (4.8%)	0.349
Marfan syndrome, n	2 (1.6%)	5 (2.0%)	2 (0.8%)	0.512
COPD, n	1 (0.8%)	2 (0.8%)	0	0.365
ARF, n	6 (4.7%)	10 (4.1%)	6 (2.4%)	0.439
CAD history, n	4 (3.1%)	4 (1.6%)	7 (2.8%)	0.582
AF history, n	1 (0.8%)	1 (0.4%)	6 (2.4%)	0.122
preoperative organ ischemia
Limb ischemia, n	13 (10.2%)	41 (16.8%)	39 (15.7%)	0.226
Intestinal ischemia, n	3 (2.4%)	11 (4.5%)	7 (2.8%)	0.454
Myocardial ischemia, n	3 (2.4%)	5 (2.0%)	9 (3.6%)	0.539
Shock, n	15 (11.8%)	21 (8.6%)	15 (6.0%)	0.153
Data during the operation
Arterial intubation				<0.001
Axillary artery, n	12 (9.4%)	28 (11.5%)	27 (10.9%)
Femoral artery, n	65 (51.2%)	27 (11.1%)	103 (41.5%)
Axillary artery + femoral artery, n	43 (33.9%)	179 (73.4%)	114 (46.0%)
Ascending aorta, n	7 (5.5%)	10 (4.1%)	4 (1.6%)
Circulatory arrest temperature				0.251
Bentall, n	34 (26.8%)	37 (15.2%)	40 (16.1%)	0.014
Root repair, n	88 (69.3%)	203 (83.2%)	202 (81.5%)	0.005
CABG, n	10 (7.9%)	14 (5.7%)	18 (7.3%)	0.688
AF, Atrial fibrillation; ARF, acute renal failure; CABG, Coronary Artery Bypass Graft; CAD, coronary atherosclerotic heart disease; COPD, Chronic Obstructive Pulmonary Disease.

## Sheet: Sup Table 2-4
Supplementary Table 2: Threshold effect analysis of ΔNIRS on MACE in Hemi-Arch Group
	OR (95% CI)	p value
Fitting by standard Logistic regression model	1.05 (1.00, 1.09)	0.034
Fitting by piecewise Logistic regression model (Break-Point = 8.474)
ΔNIRS < 8.474	1.26 (0.71, 2.23)	0.436
ΔNIRS ≥ 8.474	1.03 (0.97, 1.09)	0.316
Log likelihood ratio		0.519
Supplementary Table 3: Threshold effect analysis of ΔNIRS on MACE in Total-Arch Group
	OR (95% CI)	p value
Fitting by standard Logistic regression model	1.04 (1.00, 1.09)	0.028
Fitting by piecewise Logistic regression model (Break-Point = 19.643)
ΔNIRS < 19.643	1.08 (1.00, 1.17)	0.054
ΔNIRS ≥ 19.643	0.98 (0.84, 1.14)	0.777
Log likelihood ratio		0.463
Supplementary Table 4: Threshold effect analysis of ΔNIRS on MACE in Arch-Stent Group
	OR (95% CI)	p value
Fitting by standard Logistic regression model	1.03 (1.00, 1.05)	0.049
Fitting by piecewise Logistic regression model (Break-Point = 20.896)
ΔNIRS < 20.896	1.08 (1.00, 1.17)	0.039
ΔNIRS ≥ 20.896	0.98 (0.92, 1.05)	0.539
Log likelihood ratio		0.113
